# Supplementary material for: Should Carbohydrate Intake Be More Liberal during Oral and Enteral Nutrition in Type 2 Diabetic Patients?
Source: Nutrients. 2023 Jan 14;15(2):439. doi: 10.3390/nu15020439 (PMC9863670; doi:10.3390/nu15020439)
Supplement: Supplementary file 1 [file nutrients-15-00439-s001.zip]

Archive with 1 entries (1 files):
- nutrients-2119544-supplementary.pdf
